# Supplementary material for: ACHENY: A standard Chenopodiaceae image dataset for deep learning models
Source: Data Brief. 2021 Oct 14;39:107478. doi: 10.1016/j.dib.2021.107478 (PMC8529081; doi:10.1016/j.dib.2021.107478)
Supplement: Supplementary file 1 [file mmc1.zip]

Archive with 20 entries (15 files):
- ACHENY-main/
- ACHENY-main/PR-curves-Avg.ipynb
- ACHENY-main/chenopod/
- ACHENY-main/chenopod/models/
- ACHENY-main/chenopod/models/__init__.py
- ACHENY-main/chenopod/models/chenoscratch.py
- ACHENY-main/chenopod/models/finetune/
- ACHENY-main/chenopod/models/finetune/__init__.py
- ACHENY-main/chenopod/models/finetune/efficientb1.py
- ACHENY-main/chenopod/models/finetune/vgg16acheny.py
- ACHENY-main/chenopod/models/resnet.py
- ACHENY-main/chenopod/utility/
- ACHENY-main/chenopod/utility/__init__.py
- ACHENY-main/chenopod/utility/classificationreport.py
- ACHENY-main/chenopod/utility/kfoldsplit.py
- ACHENY-main/chenopod/utility/modelradar.py
- ACHENY-main/chenopod/utility/resizeimages.py
- ACHENY-main/chenopod/utility/testmodel.py
- ACHENY-main/main.ipynb
- ACHENY-main/plot_precision_recall.ipynb
