# Supplementary material for: ACHENY: A standard Chenopodiaceae image dataset for deep learning models
Source: Data Brief. 2021 Oct 14;39:107478. doi: 10.1016/j.dib.2021.107478 (PMC8529081; doi:10.1016/j.dib.2021.107478)
Supplement: Supplementary file 1 [file mmc1.zip › ACHENY-main/chenopod/utility/__init__.py]

from .modelradar import ModelRadar
from .classificationreport import ClassificationReport
from .resizeimages import ResizeImages
from .kfoldsplit import KFoldSplit
from .testmodel import TestModel
