# Supplementary material for: ACHENY: A standard Chenopodiaceae image dataset for deep learning models
Source: Data Brief. 2021 Oct 14;39:107478. doi: 10.1016/j.dib.2021.107478 (PMC8529081; doi:10.1016/j.dib.2021.107478)
Supplement: Supplementary file 1 [file mmc1.zip › ACHENY-main/chenopod/utility/kfoldsplit.py]

from imutils import paths
import numpy as np
import os, shutil
from numpy import array

# scikit-learn k-fold cross-validation
from sklearn.model_selection import KFold

class KFoldSplit:
    @staticmethod
    def perform(base_dir="I:/GHOLAMREZA_Z/ACHENY_LAST_64",k=5, fold=1):
        validpath = os.path.join(base_dir,'validation')
        trainpath = os.path.join(base_dir,'train')
        folders=os.listdir(trainpath)        
        if not os.path.exists(validpath):
            os.mkdir(validpath)
            for folder in folders:
                os.mkdir(os.path.join(base_dir,'validation',folder))
        validfiles=list(paths.list_images(validpath))
        trainfiles=list(paths.list_images(trainpath))
        print("Move validation files to train ...")

        for image in validfiles:
            os.rename(image,image.replace('validation','train'))

        #move fold=fold from train to validation

        for folder in folders:
            files=array(os.listdir(base_dir+'/train/'+folder))
            files.sort()
            # prepare cross validation
            kfold = KFold(k, True, 1)
            # enumerate splits
            f=1
            for train, validation in kfold.split(files):
                if f==fold : 
                    break
                f=f+1
            i=0
            for file in files[validation]:
                try:
                    os.rename(base_dir+'/train/'+folder+'/'+file, base_dir+'/validation/'+folder+'/'+file)
                    i=i+1
                except:
                    i=i+1
            print("from {} {} files moved".format(folder, i))
            
