# Supplementary material for: ACHENY: A standard Chenopodiaceae image dataset for deep learning models
Source: Data Brief. 2021 Oct 14;39:107478. doi: 10.1016/j.dib.2021.107478 (PMC8529081; doi:10.1016/j.dib.2021.107478)
Supplement: Supplementary file 1 [file mmc1.zip › ACHENY-main/main.ipynb]

# %% [code]
from chenopod.utility import KFoldSplit
from chenopod.models.finetune import EfficientB1
%matplotlib inline

for i in range(1,6):
    KFoldSplit.perform(fold=i,base_dir="I:/GHOLAMREZA_Z/ACHENY_LAST_224")
    EfficientB1.build(fold=i)

# %% [code]
from chenopod.models import ChenoScratch

for i in range(1,6):
    KFoldSplit.perform(fold=i)
    ChenoScratch.build(fold=i)

# %% [code]
from chenopod.models.finetune import Vgg16Acheny


for i in range(1,6):
    KFoldSplit.perform(fold=i,base_dir="I:/GHOLAMREZA_Z/ACHENY_LAST_224")
    Vgg16Acheny.build(fold=i,patient=5)

# %% [code]
from chenopod.utility import ClassificationReport
from chenopod.utility import ModelRadar

for i in range(1,6):
    ClassificationReport.show(modelname='EffB1',base_dir = 'I:/GHOLAMREZA_Z/ACHENY_LAST_224',testdir="test",fold=i)
    ClassificationReport.show(modelname='vgg16',base_dir = 'I:/GHOLAMREZA_Z/ACHENY_LAST_224',testdir="test",fold=i)
    ClassificationReport.show(modelname='cheno',base_dir = 'I:/GHOLAMREZA_Z/ACHENY_LAST_64',testdir="test",fold=i)
    ModelRadar.show(modelname='EffB1',base_dir='I:/GHOLAMREZA_Z/ACHENY_LAST_224',fold=i)#'cheno'#'VGG16' 
